# Supplementary material for: The A226D Mutation of OmpC Leads to Increased Susceptibility to β-Lactam Antibiotics in Escherichia coli
Source: Biology (Basel). 2024 Aug 9;13(8):600. doi: 10.3390/biology13080600 (PMC11351675; doi:10.3390/biology13080600)
Supplement: Supplementary file 1 [file biology-13-00600-s001.zip]

Archive with 1 entries (1 files):
- biology-3102887-supplementary.pdf
